# Supplementary material for: Shared Odds of Borrelia and Rabies Virus Exposure in Serbia
Source: Pathogens. 2021 Mar 28;10(4):399. doi: 10.3390/pathogens10040399 (PMC8065393; doi:10.3390/pathogens10040399)
Supplement: Supplementary file 1 [file pathogens-10-00399-s001.zip › Supplementary table 1.xlsx]

## Sheet: PEP
Sample ID.	Gender	Age (y)	Residency (Municipality)
1	f	20	Novi Sad
4	m	81	Vrbas
6	f	63	Raška
7	m	7	Temerin
9	f	9	Srbobran
15	m	31	Šid
17	m	79	Plandište
18	m	31	Vračar (Belgrade)
19	m	28	Vrbas
21	m	57	Sremska Mitrovica
24	f	2	Novi Sad
29	f	21	Vrbas
32	f	8	Novi Sad
36	f	62	Sremski Karlovci
37	m	32	Novi Sad
39	m	46	Novi Sad
53	f	57	Stara Pazova
65	m	48	Pančevo
66	f	49	Kikinda
69	f	55	Sremska Mitrovica
71	m	60	Kraljevo
76	f	70	Raška
77	m	46	Ljubovija
78	m	53	Dimitrovgrad
79	f	39	Novi Sad
80	f	32	Ljig
81	m	3	Novi Sad
82	m	64	Ivanjica
83	m	57	Smederevo
84	f	80	Smederevo
85	f	62	Niš
86	m	48	Pančevo
88	f	9	Novi Sad
90	f	83	Ivanjica
92	f	60	Pančevo
93	m	59	Inđija
95	m	51	Apatin
96	f	31	Sremska Mitrovica
97	f	64	Prokuplje
98	f	56	Smederevo
99	f	65	Niš
100	m	76	Savski Venac (Belgrade)
