# Supplementary material for: Shared Odds of Borrelia and Rabies Virus Exposure in Serbia
Source: Pathogens. 2021 Mar 28;10(4):399. doi: 10.3390/pathogens10040399 (PMC8065393; doi:10.3390/pathogens10040399)
Supplement: Supplementary file 1 [file pathogens-10-00399-s001.zip › Supplementary table 2.xlsx]

## Sheet: PrEP
Sample ID.	Gender	Age (y)	Residency (Municipality)
2	f	36	Novi Sad
3	m	29	Bački Petrovac
5	m	25	Novi Sad
8	f	45	Novi Sad
10	m	58	Ruma
11	f	56	Novi Sad
12	m	54	Ruma
13	m	41	Dimitrovgrad
14	m	49	Subotica
16	m	35	Pančevo
20	m	64	Novi Sad
22	m	45	Novi Sad
23	m	54	Ruma
25	m	52	Novi Sad
26	f	58	Sarajevo (Bosnia and Herzegovina)
27	m	58	Sarajevo (Bosnia and Herzegovina)
28	m	58	Sarajevo (Bosnia and Herzegovina)
30	f	24	Novi Sad
31	f	31	Novi Sad
33	m	22	Novi Sad
34	m	43	Titel
35	m	50	Ruma
38	m	48	Sarajevo (Bosnia and Herzegovina)
40	f	44	Novi Sad
41	f	47	Novi Sad
42	m	32	Novi Sad
43	f	28	Novi Sad
44	f	41	Novi Sad
45	f	52	Novi Sad
46	f	48	Novi Sad
47	f	39	Novi Sad
48	m	49	Novi Sad
49	m	42	Ruma
50	m	61	Novi Sad
51	f	46	Sremski Karlovci
52	m	51	Novi Sad
54	m	36	Dimitrovgrad
55	m	45	Dimitrovgrad
56	m	41	Dimitrovgrad
57	m	39	Dimitrovgrad
58	m	45	Dimitrovgrad
59	m	37	Dimitrovgrad
60	f	37	Novi Sad
61	f	44	Novi Sad
62	m	55	Dimitrovgrad
63	m	39	Dimitrovgrad
64	m	29	Dimitrovgrad
67	m	50	Novi Sad
68	m	49	Novi Sad
70	m	59	Subotica
72	m	56	Subotica
73	m	45	Subotica
74	m	39	Subotica
75	m	28	Kraljevo
87	f	44	Novi Sad
89	m	24	Novi Sad
91	f	66	Sombor
94	m	59	Pančevo
