# Supplementary material for: Shared Odds of Borrelia and Rabies Virus Exposure in Serbia
Source: Pathogens. 2021 Mar 28;10(4):399. doi: 10.3390/pathogens10040399 (PMC8065393; doi:10.3390/pathogens10040399)
Supplement: Supplementary file 1 [file pathogens-10-00399-s001.zip › Supplementary table 3.xlsx]

## Sheet: Non-exposed
Sample No	Sex	Age (y)	Residency	Municipality	Occupation	Infested by tick in last 6 months	Risk factor hobbies for encounter with ticks
1	m	21	Novi Sad	Novi Sad	student	No	No
2	m	48	Novi Sad	Novi Sad	worker	No	Yes
3	m	46	Odžaci	Odžaci	teacher	No	No
4	m	40	Novi Sad	Novi Sad	traffic technician	No	Yes
5	m	49	Novi Sad	Novi Sad	commercialist	No	No
6	m	45	Novi Sad	Novi Sad	driver	No	No
7	m	18	Novi Sad	Novi Sad	student	No	No
8	m	18	Novi Sad	Novi Sad	student	No	No
9	m	59	Novi Sad	Novi Sad	electrical technician	No	Yes
10	f	25	Novi Sad	Novi Sad	MD	No	No
11	f	50	Novi Sad	Novi Sad	typist	No	Yes
12	f	41	Novi Sad	Novi Sad	commercialist	No	Yes
13	f	53	Novi Sad	Novi Sad	electrical technician	No	Yes
14	f	23	Novi Sad	Novi Sad	student	No	No
15	m	58	Obrovac	Bačka Palanka	uneployed	No	Yes
16	m	58	Obrovac	Bačka Palanka	economic technician	No	Yes
17	m	60	Obrovac	Bačka Palanka	worker	No	Yes
18	f	56	Obrovac	Bačka Palanka	nurse	No	Yes
19	m	36	Obrovac	Bačka Palanka	teacher	No	Yes
21	m	51	Bačka Palanka	Bačka Palanka	automechanic	No	Yes
29	m	39	Obrovac	Bačka Palanka	electromechanic	No	Yes
30	m	29	Obrovac	Bačka Palanka	jurist	No	Yes
31	f	22	Tovariševo	Bačka Palanka	educator	No	Yes
32	f	44	Tovariševo	Bačka Palanka	uneployed	No	No
33	f	37	Novi Sad	Novi Sad	merchant	No	Yes
34	f	22	Novi Sad	Novi Sad	student	No	Yes
35	f	34	Novi Sad	Novi Sad	manager	No	Yes
36	f	47	Bečej	Bečej	commercialist	No	Yes
37	f	33	Novi Sad	Novi Sad	lab technician	No	Yes
38	m	23	Novi Sad	Novi Sad	student	No	Yes
